# Supplementary material for: 3-year-data of combined navigated laser photocoagulation (Navilas) and intravitreal ranibizumab compared to ranibizumab monotherapy in DME patients
Source: PLoS One. 2018 Aug 23;13(8):e0202483. doi: 10.1371/journal.pone.0202483 (PMC6107183; doi:10.1371/journal.pone.0202483)
Supplement: S1 Table — (XLSX) [file pone.0202483.s001.XLSX]

## Sheet: Anonym.Dataset
ID	Group	Age	follow up	inj 0 - 12	inj 13- 24	inj 25- 36	total until month 36	13-36	other interventions	LoMar Visit 1	Log Mar Visit 6 month	Log Mar 12 month	Log Mar 18 month	Log Mar 24 month	Log Mar 30 month	Log Mar 36 month	gain 12-36	1-36	CRT visit 1	CRT Visit 6 month	CRT Visit 12 month	CRT Visit 18 month	CRT Visit 24 month	CRT Visit 30 month	CRT Visit 36 month	CRT Red 12-36	CRT 1-36
1	Laser	60	42	3	3	5	11	8	Add. laser	0.19	0.2	0.21	0.3	0.21	0.27	0.2	-0.01	0.01	303	263	364	356	387	370	265	-99	-38
2	Laser	56	64	4	0	2	6	2	2 Add. laser	0.11	0.32	0	0	-0.02	0.11	0	0	-0.11	271	262	359	349	347	289	279	-80	8
3	Laser	67	57	6	0	0	6	0	R/L YAG-ME	0.49	0.47	0.47	0.63	0.19	0.2	0.2	-0.27	-0.29	448	416	307	273	247	246	250	-57	-198
4	Laser	69	59	3	0	3	6	3	R CE/HKL	0.72	0.47	0.47	0.47	0.47	0.48	0.7	0.23	-0.02	455	313	387	387	387	311	280	-107	-175
5	Laser	74	48	3	2	0	5	2		0.4	0.2	0.28	0.27	0.28	0.47	0.3	0.02	-0.1	482	219	238	238	244	258	254	16	-228
6	Laser	62	55	3	2	0	5	2		0.95	0.7	0.63	0.71	1	1	1	0.37	0.05	380	293	381	386	418	339	339	-42	-41
7	Laser	71	51	7	1	3	11	4		0.3	0.2	0.2	0.21	0.2	0.27	0.2	0	-0.1	457	441	385	436	420	497	454	69	-3
8	Laser	45	48	3	1	4	8	5	Add. laser	0.5	0.49	0.1	0.27	0.27	0	0	-0.1	-0.5	286	308	235	258	317	290	288	53	2
9	Laser	64	57	3	0	1	4	1		0.95	0.8	0.73	0.8	0.9	1	1	0.27	0.05	799	254	182	182	182	226	226	44	-573
10	Laser	73	59	3	1	0	4	1		0.9	0.68	0.58	0.7	0.49	0.45	0.4	-0.18	-0.5	602	552	532	159	327	327	209	-323	-393
11	Laser	78	51	3	0	4	7	4		0.5	0.12	0.2	0.2	0.21	0.4	0.28	0.08	-0.22	419	366	336	336	304	342	288	-48	-131
	Mean	65.3636	53.7273	3.72727	0.909091	2	6.63636	2.90909		0.546364	0.422727	0.351818	0.414545	0.381818	0.422727	0.389091	0.0372727	-0.157273	445.636	335.182	336.909	305.455	325.455	317.727	284.727	-52.1818	-160.909
	SD	9.40503	6.34178	1.42063	1.04447	1.89737	2.4606	2.2563		0.298002	0.233542	0.236424	0.26105	0.313586	0.323422	0.356804	0.192255	0.199504	152.383	99.6763	95.451	89.5035	77.1017	74.0028	65.8773	109.136	184.43
ID	Group	Age	follow up	inj 0 - 12	inj 13- 24	inj 25- 36	total until month 36	total 13-36	Other interventions	LoMar Visit 1	Log Mar Visit 6 month	Log Mar 12 month	Log Mar 18 month	Log Mar 24 month	Log Mar 30 month	Log Mar 36 month	gain 12-36		CRT visit 1	CRT Visit 6 month	CRT Visit 12 month	CRT Visit 18 month	CRT Visit 24 month	CRT Visit 30 month	CRT Visit 36 month	CRT Red 12-36	CRT 1-36
1	Monotherapy Rbz	74	48	5	0	0	5	0		0.2	0.3	0.3	0.3	0.3	0.4	0.4	0.1	0.2	296	302	302	353	314	325	304	2	8
2	Monotherapy Rbz	70	48	4	4	5	13	9	pALK	1	0.8	0.8	0.7	0.8	0.8	1	0.2	0	747	322	507	564	504	328	281	-226	-466
2	Monotherapy Rbz	70	48	8	2	4	14	6		0.9	0.9	0.6	0.7	0.8	0.8	0.7	0.1	-0.2	459	540	634	502	585	356	256	-378	-203
3	Monotherapy Rbz	68	36	7	2	3	12	5		0.5	0.1	0.7	0.7	0.7	0.8	0.8	0.1	0.3	408	364	297	297	297	199	199	-98	-209
4	Monotherapy Rbz	72	62	3	0	0	3	0	CE/HKL	0.4	0.2	0.2	0.3	0.3	0.3	0.3	0.1	-0.1	366	266	267	309	309	294	294	27	-72
5	Monotherapy Rbz	80	36	7	7	3	17	10		0.9	0.8	0.8	0.1	0.5	0.4	0.5	-0.3	-0.4	394	641	508	261	691	391	591	83	197
6	Monotherapy Rbz	37	60	4	0	0	4	0	cat Op	0.7	0.4	0.4	0.4	1	1	1	0.6	0.3	382	251	242	242	231	213	223	-19	-159
7	Monotherapy Rbz	84	63	8	5	3	16	8		0.7	0.7	0.7	1	0.5	0.5	0.4	-0.3	-0.3	383	287	321	299	342	262	279	-42	-104
8	Monotherapy Rbz	71	63	3	1	0	4	1		0.3	0.1	0.1	0.1	0.2	0	0.1	0	-0.2	439	293	377	377	340	-	315	-62	-124
9	Monotherapy Rbz	57	60	8	4	2	14	6	cat Op	0.3	0.4	0.5	1	0.6	0.6	0.4	-0.1	0.1	386	540	554	693	606	502	654	100	268
9	Monotherapy Rbz	57	60	3	2	0	5	2	cat Op	0.4	-0.05	0.4	0.5	0.4	0.4	0.2	-0.2	-0.2	443	436	512	506	506	423	471	-41	28
10	Monotherapy Rbz	67	53	4	0	3	7	3		0.3	0.2	0.3	0.3	1.05	0.8	0.6	0.3	0.3	318	304	376	376	541	487	546	170	228
11	Monotherapy Rbz	69	66	8	0	0	8	0		1	0.3	0.4	0.4	0.4	0.4	1	0.6	0	506	406	372	326	326	326	326	-46	-180
	Mean	67.3846	54.0769	5.53846	2.07692	1.76923	9.72727	3.84615		0.584615	0.396154	0.476923	0.5	0.580769	0.553846	0.569231	0.0923077	-0.0153846	425.154	380.923	405.308	392.692	430.154	342.167	364.538	-40.7692	-60.6154
	SD	11.7936	10.1445	2.14536	2.28989	1.83275	5.47889	3.69338		0.293956	0.308533	0.227866	0.3	0.271982	0.275727	0.309259	0.290004	0.240992	111.757	123.981	124.083	134.12	146.839	96.4448	148.724	140.903	205.508
								ttest	0.471678
								x times less	1.32212						monotherapy improvement	0.136742			0.0674085					monotherapy improvement	0.154251		0.22525
			Graphs												combi improvement	0.267345								combi improvement	0.00800348
			Visual Acuity
			Visus	Baseline	6	12	18	24	30	36
			Ranibizumab + Navilas MLT	0.546364	0.422727	0.351818	0.414545	0.381818	0.422727	0.389091
			Ranibizumab Monotherapy	0.584615	0.396154	0.476923	0.5	0.580769	0.553846	0.569231
			Central Retinal Thickness
			OCT	Baseline	6	12	18	24	30	36
			Ranibizumab + Navilas MLT	445.636	335.182	336.909	305.455	325.455	317.727	284.727
			Ranibizumab Monotherapy	425	381	405.308	392.692	430.154	342.167	364.538
			Injections
			Total 1-36	Combination									Monotherapy
				total until month 36				differences					total until month 36				differences
				11		min	4	4					5		min	3	3
				6		q1	5	1					13		q1	5	2
				6		med	6	1					14		med	8	3
				6		q3	7.5	1.5					12		q3	14	6
				5		max	11	3.5					3		max	17	3
				5									17
				11									4
				8									16
				4									4
				4			0.115934						14
				7									5
			MW	6.63636									7
			SD	2.4606									8
												MW	9.63636
												SD	5.4456
					Month 1-12	Month 12-24	Month 24-36
				Rbz+ Navilas MLT	3.7	0.9	2
				Rbz Monotherapy	5.5	2	1.8
				Combi Stabw	1.42063	1.04447	1.89737
				Mono Stabw	2.14536	2.3094	1.83275
						Combination									Monotherapy
						13-36				differences					13-36				differences
						8		min	0	0					0		min	0	0
						2		q1	1.5	1.5					9		q1	0	0
						0		med	2	0.5					6		med	3	3
						3		q3	4	2					5		q3	6	3
						2		max	8	4					0		max	10	4
						2									10
						4									0
						5									8
						1									1
						1			0.471678						6
						4									2
					Med	2.90909									3
					SD	2.2563									0
														Med	3.84615
														SD	3.69338
